# Supplementary material for: The Resurgence of Treponema pallidum Infections and Reinfections during the COVID-19 Pandemic in Greece
Source: Int J Environ Res Public Health. 2024 Sep 26;21(10):1283. doi: 10.3390/ijerph21101283 (PMC11507046; doi:10.3390/ijerph21101283)
Supplement: Supplementary file 1 [file ijerph-21-01283-s001.zip]

Archive with 1 entries (1 files):
- ijerph-3144701-supplementary.pdf
